# Supplementary material for: ﻿New species of the dancing semislug Cryptosemelus Collinge, 1902 (Eupulmonata, Ariophantidae) from Loei Province, northeastern Thailand with a key to genera of mainland Southeast Asian semislugs and a key to species of the genus
Source: Zookeys. 2023 May 19;1163:47–59. doi: 10.3897/zookeys.1163.103650 (PMC10220496; doi:10.3897/zookeys.1163.103650)
Supplement: XML Treatment for Cryptosemelus niger [file zookeys.1163.103650-treatment2.xml]

<!DOCTYPE tp:taxon-treatment
  PUBLIC "-//TaxonX//DTD Taxonomic Treatment Publishing DTD v0 20100105//EN" "tax-treatment-NSO.dtd">
<tp:taxon-treatment xmlns:tp="http://www.plazi.org/taxpub"><tp:treatment-meta><kwd-group><label>Taxon classification</label><kwd>
                <named-content content-type="kingdom">Animalia</named-content>
              </kwd><kwd>
                <named-content content-type="order">Stylommatophora</named-content>
              </kwd><kwd>
                <named-content content-type="family">Ariophantidae</named-content>
              </kwd></kwd-group><mixed-citation publication-type="journal"><person-group><name><surname>Tumpeesuwan</surname><given-names>Sakboworn</given-names></name><name><surname>Tanmuangpak</surname><given-names>Kitti</given-names></name><name><surname>Tumpeesuwan</surname><given-names>Chanidaporn</given-names></name></person-group><article-title>﻿New species of the dancing semislug <italic><tp:taxon-name><tp:taxon-name-part taxon-name-part-type="genus" reg="Cryptosemelus">Cryptosemelus</tp:taxon-name-part></tp:taxon-name></italic> Collinge, 1902 (<tp:taxon-name><tp:taxon-name-part taxon-name-part-type="suborder">Eupulmonata</tp:taxon-name-part></tp:taxon-name>, <tp:taxon-name><tp:taxon-name-part taxon-name-part-type="family">Ariophantidae</tp:taxon-name-part></tp:taxon-name>) from Loei Province, northeastern Thailand with a key to genera of mainland Southeast Asian semislugs and a key to species of the genus</article-title><source>Zookeys</source><day>19</day><month>05</month><year>2023</year><volume>1163</volume><fpage>47</fpage><lpage>59</lpage><pub-id pub-id-type="doi">10.3897/zookeys.1163.103650</pub-id></mixed-citation></tp:treatment-meta><tp:nomenclature><label>﻿</label><tp:taxon-name>
              <object-id xmlns:xlink="http://www.w3.org/1999/xlink" content-type="arpha" xlink:type="simple">2D76BE33-3DC0-553E-8CB9-1F12CE5A4AF2</object-id>
              <tp:taxon-name-part taxon-name-part-type="genus" reg="Cryptosemelus">Cryptosemelus</tp:taxon-name-part>
              <tp:taxon-name-part taxon-name-part-type="species" reg="niger">niger</tp:taxon-name-part>
              <object-id xmlns:xlink="http://www.w3.org/1999/xlink" content-type="zoobank" xlink:type="simple">https://zoobank.org/FA7C7967-4A62-4A6E-992C-4BE2E6DC9B36</object-id>
            </tp:taxon-name><tp:taxon-authority>S. Tumpeesuwan &amp; C. Tumpeesuwan</tp:taxon-authority><tp:taxon-status xmlns:xlink="http://www.w3.org/1999/xlink" xlink:type="simple">sp. nov.</tp:taxon-status><xref ref-type="fig" rid="F1">Figs 1</xref><xref ref-type="fig" rid="F2">, 2</xref><xref ref-type="fig" rid="F3">, 3</xref><xref ref-type="fig" rid="F4">, 4</xref><tp:nomenclature-citation-list><tp:nomenclature-citation><tp:taxon-name>
                  <tp:taxon-name-part taxon-name-part-type="genus" reg="Cryptaustenia">Cryptaustenia</tp:taxon-name-part>
                </tp:taxon-name><comment>sp. <xref ref-type="bibr" rid="B21">Tanmuangpak 2016</xref>: 109–110.</comment></tp:nomenclature-citation><tp:nomenclature-citation><tp:taxon-name>
                  <tp:taxon-name-part taxon-name-part-type="genus" reg="Cryptaustenia">Cryptaustenia</tp:taxon-name-part>
                </tp:taxon-name><comment>sp. <xref ref-type="bibr" rid="B3">Chimsaeng 2019</xref>: 41–42.</comment></tp:nomenclature-citation></tp:nomenclature-citation-list></tp:nomenclature><tp:treatment-sec sec-type="type material" id="SECID0EKIAE"><title>Type material.</title><p><bold><italic>Holotype</italic>.</bold><abbrev xmlns:xlink="http://www.w3.org/1999/xlink" xlink:title="Natural History Museum of Mahasakham University" id="ABBRID0EVIAE" xlink:type="simple">NHMSU</abbrev>-00054 (Fig. <xref ref-type="fig" rid="F3">3</xref>). Phu Pha Lom limestone area, Mueang Loei District, Loei Province, northeastern Thailand, coll. Kitti Tanmuangpak, Nov. 2012. <bold><italic>Paratypes</italic>.</bold><abbrev xmlns:xlink="http://www.w3.org/1999/xlink" xlink:title="Natural History Museum of Mahasakham University" id="ABBRID0EBJAE" xlink:type="simple">NHMSU</abbrev>-00055. Same locality and same date as holotype.</p></tp:treatment-sec><tp:treatment-sec sec-type="type locality" id="SECID0EFJAE"><title>Type locality.</title><p>Phu Pha Lom limestone area, Mueang Loei District, Loei Province, Thailand.</p></tp:treatment-sec><tp:treatment-sec sec-type="diagnosis" id="SECID0EKJAE"><title>Diagnosis.</title><p>Animal with blackish body, shell lobes with blackish reticulated skin (Figs <xref ref-type="fig" rid="F2">2</xref>, <xref ref-type="fig" rid="F3">3</xref>). Genitalia with very short cylindrical vagina, smooth elongated cylindrical epiphallus, without penial caecum (Fig. <xref ref-type="fig" rid="F4">4</xref>). Radula with bicuspid lateral teeth (Fig. <xref ref-type="fig" rid="F5">5B, C</xref>).</p><fig id="F4" position="float" orientation="portrait"><object-id xmlns:xlink="http://www.w3.org/1999/xlink" content-type="doi" xlink:type="simple">10.3897/zookeys.1163.103650.figure4</object-id><object-id xmlns:xlink="http://www.w3.org/1999/xlink" content-type="arpha" xlink:type="simple">B0D57070-8CC5-5FC5-B16B-AE6818F4BC21</object-id><label>Figure 4.</label><caption><p>Genital system of <italic><tp:taxon-name><tp:taxon-name-part taxon-name-part-type="genus" reg="Cryptosemelus">Cryptosemelus</tp:taxon-name-part><tp:taxon-name-part taxon-name-part-type="species" reg="niger">niger</tp:taxon-name-part></tp:taxon-name></italic> S. Tumpeesuwan &amp; C. Tumpeesuwan, sp. nov. (paratype <abbrev xmlns:xlink="http://www.w3.org/1999/xlink" xlink:title="Natural History Museum of Mahasakham University" id="ABBRID0EZKAE" xlink:type="simple">NHMSU</abbrev>-00055) <bold>A</bold> photograph and <bold>B</bold> drawing by Kitti Tanmuangpak.</p></caption><graphic xmlns:xlink="http://www.w3.org/1999/xlink" xlink:href="zookeys-1163-047_article-103650__-g004.jpg" position="float" orientation="portrait" xlink:type="simple" id="oo_852465.jpg"><uri content-type="original_file" xlink:type="simple">https://binary.pensoft.net/fig/852465</uri></graphic></fig><fig id="F5" position="float" orientation="portrait"><object-id xmlns:xlink="http://www.w3.org/1999/xlink" content-type="doi" xlink:type="simple">10.3897/zookeys.1163.103650.figure5</object-id><object-id xmlns:xlink="http://www.w3.org/1999/xlink" content-type="arpha" xlink:type="simple">1E404D29-CFBA-51C6-951E-0DBF44EEED50</object-id><label>Figure 5.</label><caption><p>
                  Radula morphology of <italic><tp:taxon-name><tp:taxon-name-part taxon-name-part-type="genus" reg="Cryptosemelus">Cryptosemelus</tp:taxon-name-part><tp:taxon-name-part taxon-name-part-type="species" reg="niger">niger</tp:taxon-name-part></tp:taxon-name></italic> S. Tumpeesuwan &amp; C. Tumpeesuwan, sp. nov. (paratype <abbrev xmlns:xlink="http://www.w3.org/1999/xlink" xlink:title="Natural History Museum of Mahasakham University" id="ABBRID0E6LAE" xlink:type="simple">NHMSU</abbrev>-00055) <bold>A</bold> radula plate, teeth rows arranged in wide V-shape <bold>B</bold> close-up view of middle part of radula <bold>C</bold> close-up view of right side of radula <bold>D</bold> close-up view of right side of radula showing marginal teeth. Central teeth indicated by ‘C’; lateral teeth indicated by ‘L’; marginal teeth indicated by ‘M’.</p></caption><graphic xmlns:xlink="http://www.w3.org/1999/xlink" xlink:href="zookeys-1163-047_article-103650__-g005.jpg" position="float" orientation="portrait" xlink:type="simple" id="oo_852466.jpg"><uri content-type="original_file" xlink:type="simple">https://binary.pensoft.net/fig/852466</uri></graphic></fig></tp:treatment-sec><tp:treatment-sec sec-type="description" id="SECID0EQMAE"><title>Description.</title><p>(empty shells = 8, living specimen = 4) <bold><italic>Shell</italic></bold> (Fig. <xref ref-type="fig" rid="F2">2A</xref>). Shell globose, small size (shell height 6.03 ± 0.71.00 mm, shell width 9.72 ± 1.32 mm), shell imperforate, thin, smooth, dark brown color; transparence, aperture large (aperture height 5.28 ± 0.68 mm and aperture width 5.71 ± 0.81 mm).</p><p><bold><italic>Genital system</italic></bold> (<italic>N</italic> = 3) (Fig. <xref ref-type="fig" rid="F4">4</xref>). Atrium (<abbrev xmlns:xlink="http://www.w3.org/1999/xlink" xlink:title="atrium" id="ABBRID0EKNAE" xlink:type="simple">at</abbrev>) short. Penis rather long and cylindrical, with thin penial sheath covering entire penis. Penial retractor muscle (<abbrev xmlns:xlink="http://www.w3.org/1999/xlink" xlink:title="penial retractor muscle" id="ABBRID0EONAE" xlink:type="simple">prm</abbrev>) present, short, thin and attached <abbrev xmlns:xlink="http://www.w3.org/1999/xlink" xlink:title="atrium" id="ABBRID0ESNAE" xlink:type="simple">at</abbrev> junction of <abbrev xmlns:xlink="http://www.w3.org/1999/xlink" xlink:title="portion of epiphallus nearer to penis" id="ABBRID0EWNAE" xlink:type="simple">e1</abbrev> and <abbrev xmlns:xlink="http://www.w3.org/1999/xlink" xlink:title="portion of epiphallus nearer to retractor muscle" id="ABBRID0E1NAE" xlink:type="simple">e2</abbrev>. Epiphallus (<abbrev xmlns:xlink="http://www.w3.org/1999/xlink" xlink:title="portion of epiphallus nearer to penis" id="ABBRID0E5NAE" xlink:type="simple">e1</abbrev>+<abbrev xmlns:xlink="http://www.w3.org/1999/xlink" xlink:title="portion of epiphallus nearer to retractor muscle" id="ABBRID0ECOAE" xlink:type="simple">e2</abbrev>) length is slightly equal to penis length, surface smooth, <abbrev xmlns:xlink="http://www.w3.org/1999/xlink" xlink:title="portion of epiphallus nearer to penis" id="ABBRID0EGOAE" xlink:type="simple">e1</abbrev> cylindrical and gradually smaller in diameter, <abbrev xmlns:xlink="http://www.w3.org/1999/xlink" xlink:title="portion of epiphallus nearer to retractor muscle" id="ABBRID0EKOAE" xlink:type="simple">e2</abbrev> cylindrical and larger than <abbrev xmlns:xlink="http://www.w3.org/1999/xlink" xlink:title="portion of epiphallus nearer to penis" id="ABBRID0EOOAE" xlink:type="simple">e1</abbrev>. Flagellum absent. Vas deferens long. Vagina is shorter than penis, cylindrical. Gametolytic duct (<abbrev xmlns:xlink="http://www.w3.org/1999/xlink" xlink:title="gametolytic duct" id="ABBRID0ESOAE" xlink:type="simple">gd</abbrev>) thickened <abbrev xmlns:xlink="http://www.w3.org/1999/xlink" xlink:title="atrium" id="ABBRID0EWOAE" xlink:type="simple">at</abbrev> base, gametolytic sac (<abbrev xmlns:xlink="http://www.w3.org/1999/xlink" xlink:title="gametolytic sac" id="ABBRID0E1OAE" xlink:type="simple">gs</abbrev>) swollen gland <abbrev xmlns:xlink="http://www.w3.org/1999/xlink" xlink:title="atrium" id="ABBRID0E5OAE" xlink:type="simple">at</abbrev> distal end. Free oviduct (<abbrev xmlns:xlink="http://www.w3.org/1999/xlink" xlink:title="free oviduct" id="ABBRID0ECPAE" xlink:type="simple">fo</abbrev>) is shorter than vagina. Uterus and prostate gland long and stout.</p><p><bold><italic>Radula</italic></bold> (<italic>N</italic> = 3) (Fig. <xref ref-type="fig" rid="F5">5</xref>). Teeth arranged in a wide V-shape with half row formula: 1-7-70+teeth. Central teeth symmetric tricuspid. Lateral teeth and marginal teeth gradually changing from broad to narrow bicuspid.</p><p><bold><italic>External appearance</italic></bold> (Figs <xref ref-type="fig" rid="F2">2B</xref>, <xref ref-type="fig" rid="F3">3</xref>). Living semislug with reticulated skin, blackish to dark body marked by conspicuous grooves running downward. Four mantle extensions well developed and same color body. Shell lobes do not cover entire shell. Caudal horn absent.</p></tp:treatment-sec><tp:treatment-sec sec-type="etymology" id="SECID0EHQAE"><title>Etymology.</title><p>The species name “<italic>niger</italic>” is derived from Latin word, meaning “black” referring to blackish body and mantle extensions.</p></tp:treatment-sec><tp:treatment-sec sec-type="distribution" id="SECID0EPQAE"><title>Distribution, habitat and behavior observations.</title><p><italic><tp:taxon-name><tp:taxon-name-part taxon-name-part-type="genus" reg="Cryptosemelus">Cryptosemelus</tp:taxon-name-part><tp:taxon-name-part taxon-name-part-type="species" reg="niger">niger</tp:taxon-name-part></tp:taxon-name></italic> sp. nov. is a species restricted to the dry evergreen forest that covers the Phu Pha Lom limestone area, Loei Province, Thailand. We searched after rain and found the specimens normally hiding on the ground and in the leaf litter. When the snails were disturbed, they escaped by quickly flipping and waging their tail. Information on its natural predators is unknown, but the carnivorous land snails, <italic><tp:taxon-name><tp:taxon-name-part taxon-name-part-type="genus" reg="Discartemon">Discartemon</tp:taxon-name-part></tp:taxon-name></italic> sp., <italic><tp:taxon-name><tp:taxon-name-part taxon-name-part-type="genus" reg="Oophana">Oophana</tp:taxon-name-part></tp:taxon-name></italic> sp. (<tp:taxon-name><tp:taxon-name-part taxon-name-part-type="family">Streptaxidae</tp:taxon-name-part></tp:taxon-name>), and <italic><tp:taxon-name><tp:taxon-name-part taxon-name-part-type="genus" reg="Sinoennea">Sinoennea</tp:taxon-name-part><tp:taxon-name-part taxon-name-part-type="species" reg="loeiensis">loeiensis</tp:taxon-name-part></tp:taxon-name></italic> Tanmuangpak &amp; S. Tumpeesuwan, 2015 (<tp:taxon-name><tp:taxon-name-part taxon-name-part-type="family">Diapheridae</tp:taxon-name-part></tp:taxon-name>) were found in the same locality (<xref ref-type="bibr" rid="B23">Tanmuangpak et al. 2012</xref>; <xref ref-type="bibr" rid="B24">Tanmuangpak et al. 2015</xref>; <xref ref-type="bibr" rid="B21">Tanmuangpak 2016</xref>).</p></tp:treatment-sec><tp:treatment-sec sec-type="remarks" id="SECID0EPSAE"><title>Remarks.</title><p><italic><tp:taxon-name><tp:taxon-name-part taxon-name-part-type="genus" reg="Cryptosemelus">Cryptosemelus</tp:taxon-name-part><tp:taxon-name-part taxon-name-part-type="species" reg="niger">niger</tp:taxon-name-part></tp:taxon-name></italic> sp. nov. differ from other <italic><tp:taxon-name><tp:taxon-name-part taxon-name-part-type="genus" reg="Cryptosemelus">Cryptosemelus</tp:taxon-name-part></tp:taxon-name></italic> species by its black body and mantle lobes. The shell seems to have a more rapidly descending whorl than in <italic><tp:taxon-name><tp:taxon-name-part taxon-name-part-type="genus" reg="Cryptosemelus">C.</tp:taxon-name-part><tp:taxon-name-part taxon-name-part-type="species" reg="gracilis">gracilis</tp:taxon-name-part></tp:taxon-name></italic> and <italic><tp:taxon-name><tp:taxon-name-part taxon-name-part-type="genus" reg="Cryptosemelus">C.</tp:taxon-name-part><tp:taxon-name-part taxon-name-part-type="species" reg="betarmon">betarmon</tp:taxon-name-part></tp:taxon-name></italic>, but is similar to <italic><tp:taxon-name><tp:taxon-name-part taxon-name-part-type="genus" reg="Cryptosemelus">C.</tp:taxon-name-part><tp:taxon-name-part taxon-name-part-type="species" reg="tigrinus">tigrinus</tp:taxon-name-part></tp:taxon-name></italic>. <italic><tp:taxon-name><tp:taxon-name-part taxon-name-part-type="genus" reg="Cryptosemelus">Cryptosemelus</tp:taxon-name-part><tp:taxon-name-part taxon-name-part-type="species" reg="gracilis">gracilis</tp:taxon-name-part></tp:taxon-name></italic> also lack a penial caecum but differs in the undulated surface patch on the proximal part of <abbrev xmlns:xlink="http://www.w3.org/1999/xlink" xlink:title="portion of epiphallus nearer to retractor muscle" id="ABBRID0ETUAE" xlink:type="simple">e2</abbrev>. The epiphallus and penis are cylindrical without a caecum, diverticulum, and granulate surface. The radula of the new species differs from all <italic><tp:taxon-name><tp:taxon-name-part taxon-name-part-type="genus" reg="Cryptosemelus">Cryptosemelus</tp:taxon-name-part></tp:taxon-name></italic> in having bicuspid lateral teeth, whereas other species have tricuspid lateral teeth (Table <xref ref-type="table" rid="T2">2</xref>, Figs <xref ref-type="fig" rid="F2">2A, B</xref>, <xref ref-type="fig" rid="F3">3A–D</xref>, <xref ref-type="fig" rid="F4">4</xref>, <xref ref-type="fig" rid="F5">5B–D</xref>).</p><table-wrap id="T2" position="float" orientation="portrait"><label>Table 2.</label><caption><p>Comparison of shell, genital system and radula of <italic><tp:taxon-name><tp:taxon-name-part taxon-name-part-type="genus" reg="Cryptosemelus">Cryptosemelus</tp:taxon-name-part></tp:taxon-name></italic> spp. (data for <italic><tp:taxon-name><tp:taxon-name-part taxon-name-part-type="genus" reg="Cryptosemelus">C.</tp:taxon-name-part><tp:taxon-name-part taxon-name-part-type="species" reg="gracilis">gracilis</tp:taxon-name-part></tp:taxon-name></italic>, <italic><tp:taxon-name><tp:taxon-name-part taxon-name-part-type="genus" reg="Cryptosemelus">C.</tp:taxon-name-part><tp:taxon-name-part taxon-name-part-type="species" reg="betarmon">betarmon</tp:taxon-name-part></tp:taxon-name></italic> and <italic><tp:taxon-name><tp:taxon-name-part taxon-name-part-type="genus" reg="Cryptosemelus">C.</tp:taxon-name-part><tp:taxon-name-part taxon-name-part-type="species" reg="tigrinus">tigrinus</tp:taxon-name-part></tp:taxon-name></italic> based on <xref ref-type="bibr" rid="B14">Pholyotha et al. 2021a</xref>).</p></caption><table id="TID0ELZAG" rules="all"><tbody><tr><th rowspan="1" colspan="1">Characters</th><th rowspan="1" colspan="1">
                      <italic>
                        <tp:taxon-name><tp:taxon-name-part taxon-name-part-type="genus" reg="Cryptosemelus">C.</tp:taxon-name-part><tp:taxon-name-part taxon-name-part-type="species" reg="gracilis">gracilis</tp:taxon-name-part></tp:taxon-name>
                      </italic>
                    </th><th rowspan="1" colspan="1">
                      <italic>
                        <tp:taxon-name><tp:taxon-name-part taxon-name-part-type="genus" reg="Cryptosemelus">C.</tp:taxon-name-part><tp:taxon-name-part taxon-name-part-type="species" reg="betarmon">betarmon</tp:taxon-name-part></tp:taxon-name>
                      </italic>
                    </th><th rowspan="1" colspan="1">
                      <italic>
                        <tp:taxon-name><tp:taxon-name-part taxon-name-part-type="genus" reg="Cryptosemelus">C.</tp:taxon-name-part><tp:taxon-name-part taxon-name-part-type="species" reg="tigrinus">tigrinus</tp:taxon-name-part></tp:taxon-name>
                      </italic>
                    </th><th rowspan="1" colspan="1"><italic><tp:taxon-name><tp:taxon-name-part taxon-name-part-type="genus" reg="Cryptosemelus">C.</tp:taxon-name-part><tp:taxon-name-part taxon-name-part-type="species" reg="niger">niger</tp:taxon-name-part></tp:taxon-name></italic> sp. nov.</th></tr><tr><td rowspan="1" colspan="5"><bold>Shell</bold>:</td></tr><tr><td rowspan="1" colspan="1">Shape</td><td rowspan="1" colspan="1">Less, globose</td><td rowspan="1" colspan="1">Depressed, subglobose</td><td rowspan="1" colspan="1">Globose</td><td rowspan="1" colspan="1">Globose</td></tr><tr><td rowspan="1" colspan="1">Shell width</td><td rowspan="1" colspan="1">Up to 6.6 mm</td><td rowspan="1" colspan="1">Up to 7.4 mm</td><td rowspan="1" colspan="1">Up to 10.7 mm</td><td rowspan="1" colspan="1">Up to 11.04 mm</td></tr><tr><td rowspan="1" colspan="1">Shell height</td><td rowspan="1" colspan="1">Up to 4.2 mm</td><td rowspan="1" colspan="1">Up to 4.1 mm</td><td rowspan="1" colspan="1">Up to 7.6 mm</td><td rowspan="1" colspan="1">Up to 6.74 mm</td></tr><tr><td rowspan="1" colspan="1">Whorls number</td><td rowspan="1" colspan="1">3 ½ –4</td><td rowspan="1" colspan="1">3 ½ –4</td><td rowspan="1" colspan="1">4–4 ½</td><td rowspan="1" colspan="1">3–4</td></tr><tr><td rowspan="1" colspan="1">Shell color</td><td rowspan="1" colspan="1">Pale golden amber</td><td rowspan="1" colspan="1">Pale yellowish with olive tinge</td><td rowspan="1" colspan="1">Pale yellowish with olive tinge</td><td rowspan="1" colspan="1">Dark brown transparent</td></tr><tr><td rowspan="1" colspan="5"><bold>Living snails</bold>:</td></tr><tr><td rowspan="1" colspan="1">Shell lobes coloration</td><td rowspan="1" colspan="1">Monochrome blue-gray to blackish</td><td rowspan="1" colspan="1">Monochrome pale to dark-grayish</td><td rowspan="1" colspan="1">Pale yellowish-orange banded</td><td rowspan="1" colspan="1">Blackish reticulated skin</td></tr><tr><td rowspan="1" colspan="5"><bold>Radula</bold>:</td></tr><tr><td rowspan="1" colspan="1">
                      Radula formula</td><td rowspan="1" colspan="1">1-(19-20)-38</td><td rowspan="1" colspan="1">1-(27-28)-37</td><td rowspan="1" colspan="1">1-(38-39)-44</td><td rowspan="1" colspan="1">1-7-70+</td></tr><tr><td rowspan="1" colspan="1">Central tooth</td><td rowspan="1" colspan="1">Tricuspid</td><td rowspan="1" colspan="1">Tricuspid</td><td rowspan="1" colspan="1">Tricuspid</td><td rowspan="1" colspan="1">Tricuspid</td></tr><tr><td rowspan="1" colspan="1">Lateral teeth</td><td rowspan="1" colspan="1">Tricuspid</td><td rowspan="1" colspan="1">Tricuspid</td><td rowspan="1" colspan="1">Tricuspid</td><td rowspan="1" colspan="1">Bicuspid</td></tr><tr><td rowspan="1" colspan="1">Marginal teeth</td><td rowspan="1" colspan="1">Tricuspid</td><td rowspan="1" colspan="1">Bicuspid</td><td rowspan="1" colspan="1">Bicuspid</td><td rowspan="1" colspan="1">Bicuspid</td></tr><tr><td rowspan="1" colspan="5"><bold>Genital system</bold>:</td></tr><tr><td rowspan="1" colspan="1">Epiphallus <abbrev xmlns:xlink="http://www.w3.org/1999/xlink" xlink:title="portion of epiphallus nearer to retractor muscle" id="ABBRID0EY6AE" xlink:type="simple">e2</abbrev>: Proximal part</td><td rowspan="1" colspan="1">Enlarged with irregularly undulated surface patch</td><td rowspan="1" colspan="1">Enlarged and with undulated surface</td><td rowspan="1" colspan="1">Cylindrical smooth surface</td><td rowspan="1" colspan="1">Long cylindrical with smooth surface</td></tr><tr><td rowspan="1" colspan="1">Epiphallus <abbrev xmlns:xlink="http://www.w3.org/1999/xlink" xlink:title="portion of epiphallus nearer to retractor muscle" id="ABBRID0EOAAG" xlink:type="simple">e2</abbrev>: Distal part</td><td rowspan="1" colspan="1">Smooth surface</td><td rowspan="1" colspan="1">Cylindrical and gradually tapering to distal end, smooth surface</td><td rowspan="1" colspan="1">Cylindrical with prominently granulated surface</td><td rowspan="1" colspan="1">Long cylindrical with smooth surface</td></tr><tr><td rowspan="1" colspan="1">Penial caecum</td><td rowspan="1" colspan="1">Absent</td><td rowspan="1" colspan="1">Present</td><td rowspan="1" colspan="1">Present</td><td rowspan="1" colspan="1">Absent</td></tr><tr><td rowspan="1" colspan="1">Vagina</td><td rowspan="1" colspan="1">Larger and shorter than penis length</td><td rowspan="1" colspan="1">Smaller and shorter than half of penis length</td><td rowspan="1" colspan="1">Long slender and longer than half of penis length</td><td rowspan="1" colspan="1">Smaller and shorter than penis length</td></tr></tbody></table></table-wrap></tp:treatment-sec><tp:treatment-sec><!--Section generated to contain objects referenced in tp:taxon-treatment.--><fig id="F1" position="float" orientation="portrait"><object-id xmlns:xlink="http://www.w3.org/1999/xlink" content-type="doi" xlink:type="simple">10.3897/zookeys.1163.103650.figure1</object-id><object-id xmlns:xlink="http://www.w3.org/1999/xlink" content-type="arpha" xlink:type="simple">30DD12A7-79C1-533F-ABBD-BA6AC7CF7805</object-id><label>Figure 1.</label><caption><p>Map of type locality of <italic><tp:taxon-name><tp:taxon-name-part taxon-name-part-type="genus" reg="Cryptosemelus">Cryptosemelus</tp:taxon-name-part><tp:taxon-name-part taxon-name-part-type="species" reg="niger">niger</tp:taxon-name-part></tp:taxon-name></italic> S. Tumpeesuwan &amp; C. Tumpeesuwan, sp. nov.</p></caption><graphic xmlns:xlink="http://www.w3.org/1999/xlink" xlink:href="zookeys-1163-047_article-103650__-g001.jpg" position="float" orientation="portrait" xlink:type="simple" id="oo_852462.jpg"><uri content-type="original_file" xlink:type="simple">https://binary.pensoft.net/fig/852462</uri></graphic></fig><fig id="F2" position="float" orientation="portrait"><object-id xmlns:xlink="http://www.w3.org/1999/xlink" content-type="doi" xlink:type="simple">10.3897/zookeys.1163.103650.figure2</object-id><object-id xmlns:xlink="http://www.w3.org/1999/xlink" content-type="arpha" xlink:type="simple">0F57AA0A-8FDE-576D-B396-435FDA94D8DC</object-id><label>Figure 2.</label><caption><p><italic><tp:taxon-name><tp:taxon-name-part taxon-name-part-type="genus" reg="Cryptosemelus">Cryptosemelus</tp:taxon-name-part><tp:taxon-name-part taxon-name-part-type="species" reg="niger">niger</tp:taxon-name-part></tp:taxon-name></italic> S. Tumpeesuwan &amp; C. Tumpeesuwan, sp. nov. Photograph by Kitti Tanmuangpak <bold>A</bold> shell morphology of holotype <abbrev xmlns:xlink="http://www.w3.org/1999/xlink" xlink:title="Natural History Museum of Mahasakham University" id="ABBRID0EQLAC" xlink:type="simple">NHMSU</abbrev>-00054 <bold>B</bold> living snail.</p></caption><graphic xmlns:xlink="http://www.w3.org/1999/xlink" xlink:href="zookeys-1163-047_article-103650__-g002.jpg" position="float" orientation="portrait" xlink:type="simple" id="oo_852463.jpg"><uri content-type="original_file" xlink:type="simple">https://binary.pensoft.net/fig/852463</uri></graphic></fig><fig id="F3" position="float" orientation="portrait"><object-id xmlns:xlink="http://www.w3.org/1999/xlink" content-type="doi" xlink:type="simple">10.3897/zookeys.1163.103650.figure3</object-id><object-id xmlns:xlink="http://www.w3.org/1999/xlink" content-type="arpha" xlink:type="simple">52D8664C-0F90-527D-8CC6-8F9C12BD5A4D</object-id><label>Figure 3.</label><caption><p><italic><tp:taxon-name><tp:taxon-name-part taxon-name-part-type="genus" reg="Cryptosemelus">Cryptosemelus</tp:taxon-name-part><tp:taxon-name-part taxon-name-part-type="species" reg="niger">niger</tp:taxon-name-part></tp:taxon-name></italic> S. Tumpeesuwan &amp; C. Tumpeesuwan, sp. nov. Living snail in natural habitats. Photograph by Chanidaporn Tumpeesuwan 12 December 2018 <bold>A</bold><italic><tp:taxon-name><tp:taxon-name-part taxon-name-part-type="genus" reg="Cryptosemelus">C.</tp:taxon-name-part><tp:taxon-name-part taxon-name-part-type="species" reg="niger">niger</tp:taxon-name-part></tp:taxon-name></italic> crawling on soil in limestone crevice (white circle) <bold>B</bold> close-up view in living position <bold>C, D</bold> semislug was moved to green leaf for taking photo <bold>C</bold> left side represents left shell lobe (<abbrev xmlns:xlink="http://www.w3.org/1999/xlink" xlink:title="left shell lobe" id="ABBRID0EBNAC" xlink:type="simple">lsl</abbrev>) <bold>D</bold> right side represents right shell lobe (<abbrev xmlns:xlink="http://www.w3.org/1999/xlink" xlink:title="right shell lobe" id="ABBRID0EHNAC" xlink:type="simple">rsl</abbrev>), left shell lobes (<abbrev xmlns:xlink="http://www.w3.org/1999/xlink" xlink:title="left shell lobe" id="ABBRID0ELNAC" xlink:type="simple">lsl</abbrev>), and left dorsal lobe (<abbrev xmlns:xlink="http://www.w3.org/1999/xlink" xlink:title="left dorsal lobe" id="ABBRID0EPNAC" xlink:type="simple">ldl</abbrev>).</p></caption><graphic xmlns:xlink="http://www.w3.org/1999/xlink" xlink:href="zookeys-1163-047_article-103650__-g003.jpg" position="float" orientation="portrait" xlink:type="simple" id="oo_852464.jpg"><uri content-type="original_file" xlink:type="simple">https://binary.pensoft.net/fig/852464</uri></graphic></fig></tp:treatment-sec><ref-list><ref id="B21"><mixed-citation xmlns:xlink="http://www.w3.org/1999/xlink" xlink:type="simple"><person-group><name name-style="western"><surname>Tanmuangpak</surname><given-names>K</given-names></name></person-group> (<year>2016</year>) Species diversity, abundance, distribution and habitat relationship of land snail in Phu Pha Lom limestone area, Loei Province. Unpublished PhD Thesis, Mahasarakham University, Maha Sarakham, Thailand.</mixed-citation></ref><ref id="B3"><mixed-citation xmlns:xlink="http://www.w3.org/1999/xlink" xlink:type="simple"><person-group><name name-style="western"><surname>Chimsaeng</surname><given-names>N</given-names></name></person-group> (<year>2019</year>) Reproductive system anatomy and radula moprphology of some land snail genera <italic><tp:taxon-name><tp:taxon-name-part taxon-name-part-type="genus">Dugella</tp:taxon-name-part></tp:taxon-name></italic>, <italic><tp:taxon-name><tp:taxon-name-part taxon-name-part-type="genus">Cryptaustenia</tp:taxon-name-part></tp:taxon-name></italic> and <italic><tp:taxon-name><tp:taxon-name-part taxon-name-part-type="genus">Aenigmatoconcha</tp:taxon-name-part></tp:taxon-name></italic>. Bachelor degree Science’s project. Mahasarakham University, Maha Sarakham, Thailand. [In Thai with English abstract]</mixed-citation></ref><ref id="B23"><mixed-citation xmlns:xlink="http://www.w3.org/1999/xlink" xlink:type="simple"><person-group><name name-style="western"><surname>Tanmuangpak</surname><given-names>K</given-names></name><name name-style="western"><surname>Tumpeesuwan</surname><given-names>C</given-names></name><name name-style="western"><surname>Tumpeesuwan</surname><given-names>S</given-names></name></person-group> (<year>2012</year>) Diversity of Land Snails in Phu Pha Lom Forest Park at Muang District, Loei Province. Journal of Science and Technology Mahasarakham University 8(Special Issue): 15–26. [In Thai with English abstract]</mixed-citation></ref><ref id="B24"><mixed-citation xmlns:xlink="http://www.w3.org/1999/xlink" xlink:type="simple"><person-group><name name-style="western"><surname>Tanmuangpak</surname><given-names>K</given-names></name><name name-style="western"><surname>Dumrongrojwattana</surname><given-names>P</given-names></name><name name-style="western"><surname>Tumpeesuwan</surname><given-names>C</given-names></name><name name-style="western"><surname>Tumpeesuwan</surname><given-names>S</given-names></name></person-group> (<year>2015</year>) <article-title><italic><tp:taxon-name><tp:taxon-name-part taxon-name-part-type="genus">Sinoennea</tp:taxon-name-part><tp:taxon-name-part taxon-name-part-type="species">loeiensis</tp:taxon-name-part></tp:taxon-name></italic>, a new species of diapherid microsnail (<tp:taxon-name><tp:taxon-name-part taxon-name-part-type="infraclass">Pulmonata</tp:taxon-name-part></tp:taxon-name>: <tp:taxon-name><tp:taxon-name-part taxon-name-part-type="superfamily">Streptaxoidea</tp:taxon-name-part></tp:taxon-name>: <tp:taxon-name><tp:taxon-name-part taxon-name-part-type="family">Diapheridae</tp:taxon-name-part></tp:taxon-name>) from Phu Pha Lom Limestone Hill, Loei Province, Northeastern Thailand.</article-title><source>The Raffles Bulletin of Zoology</source><volume>63</volume>: <fpage>293</fpage>–<lpage>300</lpage>.</mixed-citation></ref><ref id="B14"><mixed-citation xmlns:xlink="http://www.w3.org/1999/xlink" xlink:type="simple"><person-group><name name-style="western"><surname>Pholyotha</surname><given-names>A</given-names></name><name name-style="western"><surname>Sucharit</surname><given-names>C</given-names></name><name name-style="western"><surname>Panha</surname><given-names>S</given-names></name></person-group> (<year>2021a</year>) <article-title>Rediscovering the dancing semislug genus <italic><tp:taxon-name><tp:taxon-name-part taxon-name-part-type="genus">Cryptosemelus</tp:taxon-name-part></tp:taxon-name></italic> Colling, 1902 (<tp:taxon-name><tp:taxon-name-part taxon-name-part-type="suborder">Eupulmonata</tp:taxon-name-part></tp:taxon-name>, <tp:taxon-name><tp:taxon-name-part taxon-name-part-type="family">Ariophantidae</tp:taxon-name-part></tp:taxon-name>) from Thailand with description of two new species.</article-title><source>ZooKeys</source><volume>1076</volume>: <fpage>43</fpage>–<lpage>65</lpage>. <ext-link xlink:type="simple" ext-link-type="doi" xlink:href="10.3897/zookeys.1076.75576">https://doi.org/10.3897/zookeys.1076.75576</ext-link></mixed-citation></ref></ref-list></tp:taxon-treatment>
